# Supplementary material for: Tenascin-C modulates alveolarization in bronchopulmonary dysplasia
Source: Inflamm Regen. 2024 Mar 28;44:16. doi: 10.1186/s41232-024-00330-9 (PMC10976775; doi:10.1186/s41232-024-00330-9)
Supplement: Supplementary file 1 — Additional file 1. Live cell imaging system showing the migration capacity of alveolar epithelial cells at the scratch edge after a 90-min incubation period under normoxia following the addition of low-dose sTN-C (2 ng/mL). [file 41232_2024_330_MOESM1_ESM.zip]

Archive with 2 entries (2 files):
- Video S1 control.mp4
- Video S2 sTNC.mp4
